# Supplementary material for: Evaluation of reference genes for gene expression in red-tailed phascogale (Phascogale calura) liver, lung, small intestine and spleen
Source: PeerJ. 2016 Oct 13;4:e2552. doi: 10.7717/peerj.2552 (PMC5068414; doi:10.7717/peerj.2552)
Supplement: Supplemental Information 1 [file peerj-04-2552-s006.xlsx]

## Sheet: GAPDH
Excel Analysed Data Export
Copyright (c) 2013 QIAGEN GmbH. All Rights Reserved.
File	GAPDH SC GUM1 liver.rex
Date	2015-07-23
Time	15:28:48
Operator
Run Id
Notes
Machine Serial No	512266
Channel	Gain
Green	9.66667
Yellow	5
Orange	5
Red	5
Crimson	7
HRM	7
Channel	Threshold
Cycling A.Green (Page 1)	0.055
Quantitative analysis of Cycling A.Green (Page 1)
No.	Color	Name	Type	Ct	Ct Comment	Given Conc (Copies)	Calc Conc (Copies)	% Var	Rep. Ct	Rep. Ct Std. Dev.	Rep. Ct (95% CI)	Rep. Calc. Conc.	Rep. Calc. Conc. (95% CI)
1	255	GAPDH liver 1_SC	Standard	24.86		78125	93612	0.198	25.3	0.61		71563	[31,849 , 160,798]
2	65535	GAPDH liver 3_SC	Standard	30.22		3125	3414	0.093	29.99	0.32		3933	[2,439 , 6,341]
3	4227327	GAPDH liver 4_SC	Standard	33.23		625	531	0.15	33.14	0.15	[32.76 , 33.52]	562	[268 , 1,179]
4	255	GAPDH liver 1_SC	Standard	25.73		78125	54707	0.3
5	4210816	GAPDH liver 2_SC	Standard	27.71		15625	16099	0.03	27.73	0.03		15888	[9,199 , 27,440]
6	65535	GAPDH liver 3_SC	Standard	29.76		3125	4529	0.449
7	4227327	GAPDH liver 4_SC	Standard	32.96		625	627	0.003
8	4210816	GAPDH liver 2_SC	Standard	27.75		15625	15679	0.003
9	4227327	GAPDH liver 4_SC	Standard	33.22		625	533	0.147
10	11	GAPDH liver #1	Unknown	27.37					27.01	0.52
11	11	GAPDH liver #1	Unknown	26.64
12	22	GAPDH liver #2	Unknown	24.48					24.53	0.07
13	22	GAPDH liver #2	Unknown	24.57
14	33	GAPDH liver #3	Unknown	22.63					22.55	0.29	[21.84 , 23.26]
15	33	GAPDH liver #3	Unknown	22.23
16	33	GAPDH liver #3	Unknown	22.79
17	44	GAPDH liver #4	Unknown	27.58					27.37	0.3
18	44	GAPDH liver #4	Unknown	27.16
19	55	GAPDH liver #5	Unknown	25.2					24.54	0.93
20	55	GAPDH liver #5	Unknown	23.89
21	66	GAPDH liver #6	Unknown	27.27					27.39	0.46	[26.26 , 28.53]
22	66	GAPDH liver #6	Unknown	27.9
23	66	GAPDH liver #6	Unknown	27.01
24	77	GAPDH liver #7	Unknown	29.29					28.98	0.43
25	77	GAPDH liver #7	Unknown	28.68
26	88	GAPDH liver #8	Standard	24.86					25.3	0.61
27	88	GAPDH liver #8	Standard	25.73
28	99	GAPDH liver #9	Unknown	28.21					28.55	0.48
29	99	GAPDH liver #9	Unknown	28.89
30	100	GAPDH liver #10	Unknown	26.04					26.2	0.14	[25.86 , 26.54]
31	100	GAPDH liver #10	Unknown	26.28
32	100	GAPDH liver #10	Unknown	26.28
33	255	GAPDH lung 1_SC	Standard	24.65		3125	3356	0.074	24.67	0.03		3304	[1,018 , 10,725]
34	8421631	GAPDH lung 2_SC	Standard	26.67		625	879	0.407	26.83	0.22		791	[333 , 1,880]
35	8388736	GAPDH lung 4_SC	Standard	32.59		25	17	0.305	32.59	0.01		17	[3 , 100]
36	0	GAPDH lung NTC	NTC		NEG (NTC)
37	16711680	GAPDH lung 3_SC	Standard	30.18		125	86	0.314	30.05	0.19		94	[48 , 185]
38	8388736	GAPDH lung 4_SC	Standard		NEG (NTC)	25
39	16744703	GAPDH lung 5_SC	Standard	33.78		5	8	0.583	33.94	0.23		7	[2 , 21]
40	0	GAPDH lung NTC	NTC	36.53			1
41	255	GAPDH lung 1_SC	Standard	24.69		3125	3252	0.041
42	8421631	GAPDH lung 2_SC	Standard	26.99		625	712	0.139
43	16711680	GAPDH lung 3_SC	Standard	29.91		125	103	0.177
44	8388736	GAPDH lung 4_SC	Standard	32.58		25	18	0.298
45	16744703	GAPDH lung 5_SC	Standard	34.1		5	6	0.28
46	0	GAPDH lung NTC	NTC	35.92			2
47	11	GAPDH lung #1	Unknown	24.63					24.48	0.16	[24.09 , 24.86]
48	11	GAPDH lung #1	Unknown	24.48
49	11	GAPDH lung #1	Unknown	24.32
50	22	GAPDH lung #2	Unknown	23.74					23.82	0.27	[23.14 , 24.50]
51	22	GAPDH lung #2	Unknown	24.12
52	22	GAPDH lung #2	Unknown	23.6
53	33	GAPDH lung #3	Unknown	24.84					24.88	0.12	[24.57 , 25.18]
54	33	GAPDH lung #3	Unknown	24.77
55	33	GAPDH lung #3	Unknown	25.01
56	44	GAPDH lung #4	Unknown	25.85					25.6	0.35
57	44	GAPDH lung #4	Unknown	25.35
58	55	GAPDH lung #5	Unknown	24.48					24.55	0.1
59	55	GAPDH lung #5	Unknown	24.62
60	66	GAPDH lung #6	Unknown	23.29					23.17	0.18
61	66	GAPDH lung #6	Unknown	23.04
62	77	GAPDH lung #7	Unknown	28.14					28.06	0.12	[27.76 , 28.36]
63	77	GAPDH lung #7	Unknown	27.92
64	77	GAPDH lung #7	Unknown	28.12
65	88	GAPDH lung #8	Unknown	24.65					24.67	0.03
66	88	GAPDH lung #8	Unknown	24.69
67	99	GAPDH lung #9	Unknown	24.26					24.03	0.32
68	99	GAPDH lung #9	Unknown	23.81
69	100	GAPDH lung #10	Unknown	22.65					22.74	0.13
70	100	GAPDH lung #10	Unknown	22.83
71	255	GAPDH GIT 1_SC	Standard	23.22		3125	4184	0.339	23.5	0.58	[22.07 , 24.94]	3479	[1,175 , 10,301]
72	255	GAPDH GIT 1_SC	Standard	23.12		3125	4462	0.428
73	255	GAPDH GIT 1_SC	Standard	24.17		3125	2256	0.278
74	8421631	GAPDH GIT 2_SC	Standard	26.33		625	553	0.116	26.26	0.15	[25.89 , 26.63]	578	[276 , 1,209]
75	8421631	GAPDH GIT 2_SC	Standard	26.36		625	540	0.135
76	8421631	GAPDH GIT 2_SC	Standard	26.09		625	646	0.033
77	16711680	GAPDH GIT 3_SC	Standard	28.04		125	181	0.451	28.64	0.54	[27.29 , 29.98]	123	[66 , 226]
78	16711680	GAPDH GIT 3_SC	Standard	29.08		125	92	0.266
79	16711680	GAPDH GIT 3_SC	Standard	28.79		125	111	0.114
80	8388736	GAPDH GIT 4_SC	Standard	31.07		25	25	0.004	31.31	0.27	[30.65 , 31.98]	21	[10 , 47]
81	8388736	GAPDH GIT 4_SC	Standard	31.27		25	22	0.117
82	8388736	GAPDH GIT 4_SC	Standard	31.6		25	18	0.29
83	16744703	GAPDH GIT 5_SC	Standard	32.53		5	10	0.941	33.33	0.69	[31.61 , 35.05]	6	[2 , 16]
84	16744703	GAPDH GIT 5_SC	Standard	33.79		5	4	0.148
85	16744703	GAPDH GIT 5_SC	Standard	33.65		5	5	0.066
86	0	GAPDH GIT NTC	NTC	34.09			4		34.09			4	[ , 49]
87	0	GAPDH GIT NTC	NTC		NEG (NTC)
88	11	GAPDH GIT #1	Unknown	25.29					25.5	0.3
89	11	GAPDH GIT #1	Unknown	25.72
90	22	GAPDH GIT #2	Unknown	24.66					24.69	0.04
91	22	GAPDH GIT #2	Unknown	24.72
92	33	GAPDH GIT #3	Unknown	23.74					23.41	0.47
93	33	GAPDH GIT #3	Unknown	23.08
94	44	GAPDH GIT #4	Unknown	24.35					23.87	0.5	[22.62 , 25.11]
95	44	GAPDH GIT #4	Unknown	23.9
96	44	GAPDH GIT #4	Unknown	23.35
97	55	GAPDH GIT #5	Unknown	21.65					21.75	0.25	[21.13 , 22.37]
98	55	GAPDH GIT #5	Unknown	22.03
99	55	GAPDH GIT #5	Unknown	21.57
100	66	GAPDH GIT #6	Unknown	25.14					25.07	0.11
101	66	GAPDH GIT #6	Unknown	24.99
102	77	GAPDH GIT #7	Unknown	23.47					23.4	0.1
103	77	GAPDH GIT #7	Unknown	23.32
104	88	GAPDH GIT #8	Unknown	23.22					23.5	0.58	[22.07 , 24.94]
105	88	GAPDH GIT #8	Unknown	23.12
106	88	GAPDH GIT #8	Unknown	24.17
107	99	GAPDH GIT #9	Unknown	25.35					25.36	0.46	[24.22 , 26.50]
108	99	GAPDH GIT #9	Unknown	25.82
109	99	GAPDH GIT #9	Unknown	24.9
110	100	GAPDH GIT #10	Unknown	23.12					23.26	0.2
111	100	GAPDH GIT #10	Unknown	23.4
112	255	GAPDH spleen 1_SC	Standard	23		3125	3169	0.014	22.86	0.2		3471	[1,653 , 7,288]
113	8421631	GAPDH spleen 2_SC	Standard	25.48		625	665	0.064	25.48			665	[394 , 1,124]
114	16711680	GAPDH spleen 3_SC	Standard	28.22		125	118	0.059	28.51	0.41		98	[65 , 148]
115	8388736	GAPDH spleen 4_SC	Standard	30.68		25	25	0.004	30.72	0.06		24	[15 , 39]
116	16744703	GAPDH spleen 5_SC	Standard	32.92		5	6	0.213	33.01	0.13		6	[3 , 11]
117	255	GAPDH spleen 1_SC	Standard	22.71		3125	3802	0.217
118	16711680	GAPDH spleen 3_SC	Standard	28.8		125	82	0.345
119	8388736	GAPDH spleen 4_SC	Standard	30.76		25	24	0.052
120	16744703	GAPDH spleen 5_SC	Standard	33.11		5	5	0.08
121	11	GAPDH spleen #1	Unknown	26.78					26.89	0.14	[26.53 , 27.24]
122	11	GAPDH spleen #1	Unknown	26.83
123	11	GAPDH spleen #1	Unknown	27.05
124	22	GAPDH spleen #2	Unknown	22.95					23.18	0.32
125	22	GAPDH spleen #2	Unknown	23.4
126	33	GAPDH spleen #3	Unknown	24.29					24.92	0.89
127	33	GAPDH spleen #3	Unknown	25.55
128	44	GAPDH spleen #4	Unknown	22.21					22.24	0.05
129	44	GAPDH spleen #4	Unknown	22.28
130	55	GAPDH spleen #5	Unknown	25.45					25.35	0.14
131	55	GAPDH spleen #5	Unknown	25.25
132	66	GAPDH spleen #6	Unknown	23.16					23.21	0.06
133	66	GAPDH spleen #6	Unknown	23.25
134	77	GAPDH Spleen #7	Unknown	22.94					22.95	0
135	77	GAPDH Spleen #7	Unknown	22.95
136	88	GAPDH spleen #8	Unknown	23					22.86	0.2
137	88	GAPDH spleen #8	Unknown	22.71
138	99	GAPDH Spleen #9	Unknown	21.28					21.24	0.07
139	99	GAPDH Spleen #9	Unknown	21.19
140	100	GAPDH Spleen #10	Unknown	22.74					22.57	0.24
141	100	GAPDH Spleen #10	Unknown	22.4
