# Supplementary material for: Evaluation of reference genes for gene expression in red-tailed phascogale (Phascogale calura) liver, lung, small intestine and spleen
Source: PeerJ. 2016 Oct 13;4:e2552. doi: 10.7717/peerj.2552 (PMC5068414; doi:10.7717/peerj.2552)
Supplement: Supplemental Information 2 [file peerj-04-2552-s007.xlsx]

## Sheet: ACTB
Excel Analysed Data Export
Copyright (c) 2013 QIAGEN GmbH. All Rights Reserved.
File	ACT GUM1 liver.rex
Date	2015-07-23
Time	15:45:48
Operator
Run Id
Notes
Machine Serial No	512266
Channel	Gain
Green	9.66667
Yellow	5
Orange	5
Red	5
Crimson	7
HRM	7
Channel	Threshold
Cycling A.Green (Page 1)	0.055
Quantitative analysis of Cycling A.Green (Page 1)
No.	Color	Name	Type	Ct	Ct Comment	Given Conc (Copies)	Calc Conc (Copies)	% Var	Rep. Ct	Rep. Ct Std. Dev.	Rep. Ct (95% CI)	Rep. Calc. Conc.	Rep. Calc. Conc. (95% CI)
1	255	ACT liver 1_SC	Standard	26.63		3125	2702	0.135	26.85	0.31		2397	[558 , 10,297]
2	255	ACT liver 1_SC	Standard	27.07		3125	2126	0.32
3	8388736	ACT liver 2_SC	Standard	28.75		625	860	0.376	29.04	0.41		735	[254 , 2,128]
4	8388736	ACT liver 2_SC	Standard	29.33		625	629	0.007
5	8421376	ACT liver 3_SC	Standard	31.46		125	199	0.592	31.45	0.01		200	[77 , 518]
6	8421376	ACT liver 3_SC	Standard	31.44		125	201	0.61
7	16711935	ACT liver 4_SC	Standard	35.42		25	23	0.062	35.99	0.8		17	[3 , 97]
8	16711935	ACT liver 4_SC	Standard	36.55		25	13	0.489
9	255	ACT liver #1	Unknown	27.85					28.15	0.37	[27.22 , 29.08]
10	255	ACT liver #1	Unknown	28.57
11	255	ACT liver #1	Unknown	28.04
12	8388736	ACT liver #2	Unknown	24.68					24.93	0.55	[23.57 , 26.29]
13	8388736	ACT liver #2	Unknown	24.55
14	8388736	ACT liver #2	Unknown	25.56
15	8421376	ACT liver #3	Unknown	22.19					22.07	0.26	[21.44 , 22.71]
16	8421376	ACT liver #3	Unknown	21.78
17	8421376	ACT liver #3	Unknown	22.25
18	16711935	ACT liver #4	Unknown	27.93					27.72	0.33	[26.91 , 28.53]
19	16711935	ACT liver #4	Unknown	27.88
20	16711935	ACT liver #4	Unknown	27.34
21	8504538	ACT liver #5	Unknown	27.48					27.02	0.5	[25.77 , 28.26]
22	8504538	ACT liver #5	Unknown	26.49
23	8504538	ACT liver #5	Unknown	27.08
24	14395776	ACT liver #6	Unknown	28.54					29.29	1	[26.81 , 31.76]
25	14395776	ACT liver #6	Unknown	30.42
26	14395776	ACT liver #6	Unknown	28.9
27	986895	ACT liver #7	Unknown	31.47					30.09	1.23	[27.03 , 33.15]
28	986895	ACT liver #7	Unknown	29.1
29	986895	ACT liver #7	Unknown	29.71
30	255	ACT liver #8	Unknown	26.63					26.85	0.31
31	255	ACT liver #8	Unknown	27.07
32	109955	ACT liver #9	Unknown	28.98					28.38	0.8	[26.40 , 30.36]
33	109955	ACT liver #9	Unknown	27.47
34	109955	ACT liver #9	Unknown	28.68
35	11403264	ACT liver #10	Unknown	28.46					27.76	0.63	[26.20 , 29.31]
36	11403264	ACT liver #10	Unknown	27.55
37	11403264	ACT liver #10	Unknown	27.26
38	4144959	ACT liver NTC	NTC
39	4144959	ACT liver NTC	NTC
40	4144959	ACT liver NTC	NTC
41	986895	ACT liver NTC	NTC		NEG (NTC)
42	986895	ACT liver NTC	NTC	39.53			3
43	986895	ACT liver NTC	NTC		NEG (NTC)
44	255	ACT lung 1_SC	Standard	24.09		125	138	0.1	24.23	0.58	[22.78 , 25.68]	127	[60 , 270]
45	255	ACT lung 1_SC	Standard	23.73		125	168	0.34
46	255	ACT lung 1_SC	Standard	24.87		125	90	0.284
47	8388736	ACT lung 2_SC	Standard	27.1		25	26	0.055	27.09	0.06	[26.95 , 27.23]	26	[16 , 44]
48	8388736	ACT lung 2_SC	Standard	27.15		25	26	0.025
49	8388736	ACT lung 2_SC	Standard	27.04		25	27	0.09
50	8421376	ACT lung 3_SC	Standard	30.35		5	4	0.117	30.57	0.31		4	[2 , 7]
51	8421376	ACT lung 3_SC	Standard	30.79		5	3	0.306
52	16711935	ACT lung 4_SC	Standard	32.57		1	1	0.307	32.81	0.34		1	[ , 3]
53	16711935	ACT lung 4_SC	Standard	33.05		1	1	0.004
54	255	ACT lung #1	Unknown	23.01					22.61	0.38	[21.66 , 23.57]
55	255	ACT lung #1	Unknown	22.59
56	255	ACT lung #1	Unknown	22.24
57	8388736	ACT lung #2	Unknown	20.29					20.32	0.07	[20.13 , 20.50]
58	8388736	ACT lung #2	Unknown	20.26
59	8388736	ACT lung #2	Unknown	20.4
60	8421376	ACT lung #3	Unknown	23.2					23.08	0.16
61	8421376	ACT lung #3	Unknown	22.97
62	16711935	ACT lung #4	Unknown	21.42					22.09	0.69	[20.37 , 23.80]
63	16711935	ACT lung #4	Unknown	22.04
64	16711935	ACT lung #4	Unknown	22.8
65	8504538	ACT lung #5	Unknown	19.78					20.01	0.24	[19.41 , 20.60]
66	8504538	ACT lung #5	Unknown	20.25
67	8504538	ACT lung #5	Unknown	19.99
68	14395776	ACT lung #6	Unknown	19.24					20.02	0.7	[18.27 , 21.77]
69	14395776	ACT lung #6	Unknown	20.21
70	14395776	ACT lung #6	Unknown	20.61
71	986895	ACT lung #7	Unknown	24.35					24.84	0.69
72	986895	ACT lung #7	Unknown	25.32
73	255	ACT lung #8	Unknown	24.09					24.23	0.58	[22.78 , 25.68]
74	255	ACT lung #8	Unknown	23.73
75	255	ACT lung #8	Unknown	24.87
76	109955	ACT lung #9	Unknown	21.34					21.09	0.23	[20.51 , 21.67]
77	109955	ACT lung #9	Unknown	21.05
78	109955	ACT lung #9	Unknown	20.88
79	11403264	ACT lung #10	Unknown	19					19.17	0.24	[18.58 , 19.76]
80	11403264	ACT lung #10	Unknown	19.44
81	11403264	ACT lung #10	Unknown	19.08
82	255	ACT GIT 1_SC	Standard	23.9		125	109	0.132	23.92	0.03		107	[34 , 340]
83	255	ACT GIT 1_SC	Standard	23.95		125	106	0.153
84	8388736	ACT GIT 2_SC	Standard	25.45		25	46	0.821	26.25	0.81	[24.24 , 28.25]	29	[13 , 65]
85	8388736	ACT GIT 2_SC	Standard	26.22		25	30	0.18
86	8388736	ACT GIT 2_SC	Standard	27.06		25	18	0.263
87	8421376	ACT GIT 3_SC	Standard		NEG (NTC)	5
88	8421376	ACT GIT 3_SC	Standard	30.09		5	3	0.328
89	8421376	ACT GIT 3_SC	Standard	28.68		5	7	0.489
90	16711935	ACT GIT 4_SC	Standard	32.56		1	1	0.158	32.34	0.23	[31.77 , 32.91]	1	[ , 3]
91	16711935	ACT GIT 4_SC	Standard	32.1		1	1	0.087
92	16711935	ACT GIT 4_SC	Standard	32.37		1	1	0.064
93	8504538	ACT GIT #1	Unknown	27.57					27.47	0.87	[25.31 , 29.64]
94	8504538	ACT GIT #1	Unknown	26.56
95	8504538	ACT GIT #1	Unknown	28.29
96	14395776	ACT GIT #2	Unknown	24.19					23.93	0.36
97	14395776	ACT GIT #2	Unknown	23.67
98	986895	ACT GIT #3	Unknown	20.52					20.67	0.23	[20.09 , 21.25]
99	986895	ACT GIT #3	Unknown	20.55
100	986895	ACT GIT #3	Unknown	20.94
101	109955	ACT GIT #4	Unknown	25.5					25.26	0.24	[24.66 , 25.86]
102	109955	ACT GIT #4	Unknown	25.27
103	109955	ACT GIT #4	Unknown	25.02
104	11403264	ACT GIT #5	Unknown	22.98					23.34	0.32	[22.55 , 24.13]
105	11403264	ACT GIT #5	Unknown	23.45
106	11403264	ACT GIT #5	Unknown	23.59
107	7303023	ACT GIT #6	Unknown	25.19					24.76	0.43	[23.69 , 25.83]
108	7303023	ACT GIT #6	Unknown	24.77
109	7303023	ACT GIT #6	Unknown	24.33
110	8421631	ACT GIT #7	Unknown	22.63					22.53	0.25	[21.90 , 23.16]
111	8421631	ACT GIT #7	Unknown	22.24
112	8421631	ACT GIT #7	Unknown	22.72
113	255	ACT GIT #8	Unknown	23.9					23.92	0.03
114	255	ACT GIT #8	Unknown	23.95
115	12566463	ACT GIT #9	Unknown	22.58					23.09	0.49	[21.88 , 24.30]
116	12566463	ACT GIT #9	Unknown	23.16
117	12566463	ACT GIT #9	Unknown	23.54
118	7697781	ACT GIT #10	Unknown	23.21					23.52	0.45
119	7697781	ACT GIT #10	Unknown	23.84
120	255	ACT spleen 1_SC	Standard	21.82		125	121	0.03	21.81	0.31	[21.04 , 22.58]	122	[46 , 322]
121	255	ACT spleen 1_SC	Standard	22.11		125	104	0.169
122	255	ACT spleen 1_SC	Standard	21.5		125	144	0.15
123	8388736	ACT spleen 2_SC	Standard	25.69		25	16	0.367	24.86	0.74	[23.03 , 26.70]	24	[13 , 47]
124	8388736	ACT spleen 2_SC	Standard	24.27		25	33	0.336
125	8388736	ACT spleen 2_SC	Standard	24.62		25	28	0.109
126	8421376	ACT spleen 3_SC	Standard	26.84		5	9	0.725	27.54	0.99		6	[3 , 11]
127	8421376	ACT spleen 3_SC	Standard	28.24		5	4	0.174
128	16711935	ACT spleen 4_SC	Standard	31.47		1	1	0.244	31.07	0.4	[30.07 , 32.07]	1	[ , 3]
129	16711935	ACT spleen 4_SC	Standard	30.66		1	1	0.154
130	16711935	ACT spleen 4_SC	Standard	31.08		1	1	0.075
131	8504538	ACT spleen #1	Unknown	24.26					24.75	0.44	[23.65 , 25.85]
132	8504538	ACT spleen #1	Unknown	25.12
133	8504538	ACT spleen #1	Unknown	24.87
134	14395776	ACT spleen #2	Unknown	22.96					22.91	0.15	[22.54 , 23.27]
135	14395776	ACT spleen #2	Unknown	23.02
136	14395776	ACT spleen #2	Unknown	22.74
137	986895	ACT spleen #3	Unknown	23.49					23.58	0.12
138	986895	ACT spleen #3	Unknown	23.67
139	109955	ACT spleen #4	Unknown	23.69					23.43	0.36	[22.52 , 24.33]
140	109955	ACT spleen #4	Unknown	23.58
141	109955	ACT spleen #4	Unknown	23.01
142	11403264	ACT spleen #5	Unknown	26.51					26.56	0.07
143	11403264	ACT spleen #5	Unknown	26.61
144	7303023	ACT spleen #6	Unknown	21.47					21.64	0.3	[20.89 , 22.40]
145	7303023	ACT spleen #6	Unknown	21.46
146	7303023	ACT spleen #6	Unknown	21.99
147	8421631	ACT spleen #7	Unknown	24.31					24.62	0.44
148	8421631	ACT spleen #7	Unknown	24.93
149	255	ACT spleen #8	Unknown	21.82					21.81	0.31	[21.04 , 22.58]
150	255	ACT spleen #8	Unknown	22.11
151	255	ACT spleen #8	Unknown	21.5
152	13619151	ACT spleen #9	Unknown	23.16					22.87	0.41
153	13619151	ACT spleen #9	Unknown	22.58
154	7697781	ACT spleen #10	Unknown	23.26					23.49	0.32
155	7697781	ACT spleen #10	Unknown	23.71
