# Supplementary material for: Evaluation of reference genes for gene expression in red-tailed phascogale (Phascogale calura) liver, lung, small intestine and spleen
Source: PeerJ. 2016 Oct 13;4:e2552. doi: 10.7717/peerj.2552 (PMC5068414; doi:10.7717/peerj.2552)
Supplement: Supplemental Information 3 [file peerj-04-2552-s008.xlsx]

## Sheet: Sheet1
Excel Analysed Data Export
Copyright (c) 2013 QIAGEN GmbH. All Rights Reserved.
File	Liver SC.rex
Date	2015-07-15
Time	15:35:14
Operator
Run Id
Notes
Machine Serial No	512266
Channel	Gain
Green	9.33333
Yellow	5
Orange	5
Red	5
Crimson	7
HRM	7
Channel	Threshold
Cycling A.Green (Page 1)	0.1858
Quantitative analysis of Cycling A.Green (Page 1)
No.	Color	Name	Type	Ct	Ct Comment	Given Conc (Copies)	Calc Conc (Copies)	% Var	Rep. Ct	Rep. Ct Std. Dev.	Rep. Ct (95% CI)	Rep. Calc. Conc.	Rep. Calc. Conc. (95% CI)
1	255	Standard01	Standard	13.82		625	688	0.1	13.82	0.25	[13.20 , 14.44]	688	[302 , 1,571]
2	255	Standard01	Standard	13.57		625	814	0.302
3	255	Standard01	Standard	14.07		625	582	0.068
4	8388736	Standard02	Standard	17.26		125	69	0.451	16.82	0.63		92	[54 , 159]
5	8388736	Standard02	Standard	16.37		125	124	0.004
6	8421376	Standard03	Standard	18.9		25	23	0.081	18.65	0.21	[18.12 , 19.19]	27	[17 , 43]
7	8421376	Standard03	Standard	18.57		25	29	0.142
8	8421376	Standard03	Standard	18.49		25	30	0.205
9	16711935	Standard04	Standard	21.28		5	5	0.067	21.08	0.29	[20.37 , 21.79]	5	[3 , 9]
10	16711935	Standard04	Standard	20.75		5	7	0.326
11	16711935	Standard04	Standard	21.21		5	5	0.023
12	9364598	Standard05	Standard	23.7		1	1	0.076	23.63	0.2	[23.14 , 24.13]	1	[ , 2]
13	9364598	Standard05	Standard	23.79		1	1	0.132
14	9364598	Standard05	Standard	23.41		1	1	0.119
15	11	Liver #1	Unknown	18.4					18.37	0.05
16	11	Liver #1	Unknown	18.33
17	22	Liver #2	Unknown	9.65					9.66	0.02
18	22	Liver #2	Unknown	9.68
19	33	Liver #3	Unknown	10.5					10.74	0.33
20	33	Liver #3	Unknown	10.97
21	44	Liver #4	Unknown	18.45					18.48	0.04
22	44	Liver #4	Unknown	18.51
23	55	Liver #5	Unknown	15.9					16.13	0.34
24	55	Liver #5	Unknown	16.37
25	66	Liver #6	Unknown	11.62					11.36	0.23	[10.80 , 11.93]
26	66	Liver #6	Unknown	11.3
27	66	Liver #6	Unknown	11.18
28	77	Liver #7	Unknown	15.8					15.89	0.43	[14.82 , 16.95]
29	77	Liver #7	Unknown	15.51
30	77	Liver #7	Unknown	16.36
31	88	Liver #8	Unknown	13.82					13.82	0.25	[13.20 , 14.44]
32	88	Liver #8	Unknown	13.57
33	88	Liver #8	Unknown	14.07
34	99	Liver #9	Unknown	16.97					16.82	0.21
35	99	Liver #9	Unknown	16.67
36	100	Liver #10	Unknown	13.87					13.99	0.16
37	100	Liver #10	Unknown	14.1
38	10773551	NTC	NTC	34.33					34.33				[ , ]
39	10773551	NTC	NTC
40	10773551	NTC	NTC
41	255	Standard01	Standard	14.22		625	633	0.012	14.46	0.23	[13.90 , 15.02]	542	[305 , 963]
42	255	Standard01	Standard	14.49		625	532	0.149
43	255	Standard01	Standard	14.67		625	473	0.243
44	8388736	Standard02	Standard	16.51		125	144	0.151	16.49	0.15	[16.13 , 16.86]	145	[95 , 222]
45	8388736	Standard02	Standard	16.63		125	133	0.061
46	8388736	Standard02	Standard	16.34		125	160	0.284
47	8421376	Standard03	Standard	19.19		25	25	0.013	19.13	0.35	[18.26 , 20.00]	26	[19 , 37]
48	8421376	Standard03	Standard	19.45		25	21	0.143
49	8421376	Standard03	Standard	18.75		25	34	0.342
50	16711935	Standard04	Standard	21.49		5	6	0.141	21.66	0.2	[21.17 , 22.15]	5	[3 , 8]
51	16711935	Standard04	Standard	21.62		5	5	0.046
52	16711935	Standard04	Standard	21.87		5	4	0.112
53	9364598	Standard05	Standard	24.36		1	1	0.111	24.35	0		1	[ , 3]
54	9364598	Standard05	Standard		NEG (NTC)	1
55	9364598	Standard05	Standard	24.35		1	1	0.107
56	11	Lung #1	Unknown	16.07					16.01	0.1
57	11	Lung #1	Unknown	15.94
58	22	Lung #2	Unknown	11.68					11.29	0.42	[10.25 , 12.33]
59	22	Lung #2	Unknown	11.33
60	22	Lung #2	Unknown	10.85
61	33	Lung #3	Unknown	13.77					13.81	0.06
62	33	Lung #3	Unknown	13.85
63	44	Lung #4	Unknown	11.44					11.61	0.16	[11.22 , 12.00]
64	44	Lung #4	Unknown	11.65
65	44	Lung #4	Unknown	11.74
66	55	Lung #5	Unknown	11.73					11.69	0.2	[11.20 , 12.18]
67	55	Lung #5	Unknown	11.47
68	55	Lung #5	Unknown	11.86
69	66	Lung #6	Unknown	10.5					10.41	0.14
70	66	Lung #6	Unknown		NEG (NTC)
71	66	Lung #6	Unknown	10.31
72	77	Lung #7	Unknown	16.9					16.64	0.31	[15.88 , 17.40]
73	77	Lung #7	Unknown	16.72
74	77	Lung #7	Unknown	16.3
75	88	Lung #8	Unknown	14.22					14.46	0.23	[13.90 , 15.02]
76	88	Lung #8	Unknown	14.49
77	88	Lung #8	Unknown	14.67
78	99	Lung #9	Unknown	11.54					11.61	0.08	[11.41 , 11.81]
79	99	Lung #9	Unknown	11.7
80	99	Lung #9	Unknown	11.59
81	100	Lung #10	Unknown	12.38					12.42	0.06
82	100	Lung #10	Unknown	12.46
83	255	Standard01	Standard	13.39		625	551	0.119	13.3	0.16	[12.90 , 13.70]	580	[272 , 1,237]
84	255	Standard01	Standard	13.12		625	650	0.039
85	255	Standard01	Standard	13.4		625	546	0.127
86	8388736	Standard02	Standard	15.84		125	124	0.006	15.79	0.07		128	[74 , 223]
87	8388736	Standard02	Standard	15.74		125	132	0.058
88	8421376	Standard03	Standard	18.48		25	25	0.008	18.5	0.03		25	[15 , 40]
89	8421376	Standard03	Standard	18.52		25	25	0.017
90	16711935	Standard04	Standard	20.51		5	7	0.467	20.52	0.01		7	[4 , 13]
91	16711935	Standard04	Standard	20.53		5	7	0.454
92	9364598	Standard05	Standard	24.17		1	1	0.203	24.27	0.14		1	[ , 2]
93	9364598	Standard05	Standard	24.38		1	1	0.296
94	11	GIT #1	Unknown	17.55					17.67	0.11	[17.40 , 17.95]
95	11	GIT #1	Unknown	17.71
96	11	GIT #1	Unknown	17.76
97	22	GIT #2	Unknown	13.1					13.17	0.1
98	22	GIT #2	Unknown	13.24
99	33	GIT #3	Unknown	11.61					11.56	0.13	[11.24 , 11.88]
100	33	GIT #3	Unknown	11.42
101	33	GIT #3	Unknown	11.66
102	44	GIT #4	Unknown	14.26					14.33	0.1
103	44	GIT #4	Unknown	14.4
104	55	GIT #5	Unknown	14.36					14.34	0.23	[13.77 , 14.90]
105	55	GIT #5	Unknown	14.1
106	55	GIT #5	Unknown	14.55
107	66	GIT #6	Unknown	14.08					14.09	0.02
108	66	GIT #6	Unknown	14.1
109	77	GIT #7	Unknown	12.52					12.77	0.25	[12.15 , 13.38]
110	77	GIT #7	Unknown	13.02
111	77	GIT #7	Unknown	12.76
112	88	GIT #8	Unknown	13.39					13.3	0.16	[12.90 , 13.70]
113	88	GIT #8	Unknown	13.12
114	88	GIT #8	Unknown	13.4
115	99	GIT #9	Unknown	13.28					13.41	0.18
116	99	GIT #9	Unknown	13.53
117	100	GIT #10	Unknown	14.14					14.03	0.15
118	100	GIT #10	Unknown	13.93
119	255	Standard01	Standard	13.22		625	650	0.04	13.46	0.38	[12.51 , 14.40]	568	[229 , 1,407]
120	255	Standard01	Standard	13.26		625	637	0.019
121	255	Standard01	Standard	13.89		625	443	0.291
122	8388736	Standard02	Standard	15.59		125	168	0.346	15.74	0.21		154	[77 , 308]
123	8388736	Standard02	Standard	15.9		125	142	0.132
124	8421376	Standard03	Standard	19.09		25	23	0.082	19.01	0.11		24	[13 , 43]
125	8421376	Standard03	Standard	18.93		25	25	0.002
126	16711935	Standard04	Standard	21.59		5	6	0.102	21.72	0.18		5	[2 , 11]
127	16711935	Standard04	Standard	21.85		5	5	0.049
128	9364598	Standard05	Standard	25.53		1	1	0.416	24.67	1.21		1	[ , 3]
129	9364598	Standard05	Standard	23.82		1	2	0.55
130	11	Spleen #1	Unknown	15.12					15.34	0.32
131	11	Spleen #1	Unknown	15.57
132	22	Spleen #2	Unknown	15.04					15.22	0.18	[14.77 , 15.68]
133	22	Spleen #2	Unknown	15.23
134	22	Spleen #2	Unknown	15.41
135	33	Spleen #3	Unknown	16.03					15.99	0.22	[15.45 , 16.54]
136	33	Spleen #3	Unknown	16.19
137	33	Spleen #3	Unknown	15.76
138	44	Spleen #4	Unknown	16.06					16.07	0.01
139	44	Spleen #4	Unknown	16.08
140	55	Spleen #5	Unknown	17.68					17.81	0.18
141	55	Spleen #5	Unknown	17.94
142	66	Spleen #6	Unknown	13.67					13.72	0.32	[12.93 , 14.50]
143	66	Spleen #6	Unknown	14.05
144	66	Spleen #6	Unknown	13.43
145	77	Spleen #7	Unknown	15.93					15.68	0.22	[15.14 , 16.22]
146	77	Spleen #7	Unknown	15.61
147	77	Spleen #7	Unknown	15.51
148	88	Spleen #8	Unknown	13.22					13.46	0.38	[12.51 , 14.40]
149	88	Spleen #8	Unknown	13.26
150	88	Spleen #8	Unknown	13.89
151	99	Spleen #9	Unknown	15.88					15.6	0.24	[15.00 , 16.20]
152	99	Spleen #9	Unknown	15.44
153	99	Spleen #9	Unknown	15.48
154	100	Spleen #10	Unknown	14.96					14.72	0.3	[13.96 , 15.47]
155	100	Spleen #10	Unknown	14.81
156	100	Spleen #10	Unknown	14.37
